# Supplementary material for: First Assessment of the Sex Ratio for an East Pacific Green Sea Turtle Foraging Aggregation: Validation and Application of a Testosterone ELISA
Source: PLoS One. 2015 Oct 14;10(10):e0138861. doi: 10.1371/journal.pone.0138861 (PMC4605721; doi:10.1371/journal.pone.0138861)
Supplement: S1 Table — F: female and M: male. (XLSX) [file pone.0138861.s003.xlsx]

## Sheet: Bda & Pan Lapped W-Serum
Turtle ID	Country	Capture Date	Tail Length (plastron to tail tip, cm)	Straight Carapace Length (cm)	LAP SEX	RIA Testosterone (pg/mL)	ELISA Total Testosterone Duplicate 1 (pg/mL)	ELISA Total Testosterone Duplicate 2 (pg/mL)	ELISA Mean Total Testosterone New (pg/mL)
1	Panama	2004-05-26	30.5	90.8	F	78.2	19.5946	15.5616	17.5781
2	Bermuda	2008-08-11	9.7	43	F	110.9	49.6226	50.696	50.1593
3	Bermuda	2008-08-07	5.6	28.5	F	122.1	10.3037	11.6427	10.9732
4	Bermuda	2008-08-11	6.7	31.2	F	74.8	21.0858	24.3176	22.7017
5	Bermuda	2008-08-07	9.1	48.6	F	47.3	15.5616	11.5281	13.5449
6	Bermuda	2008-08-14	11.5	55.1	F	50.7	8.2696	8.1738	8.2217
7	Bermuda	2008-08-07	10.4	43.8	M	522.6	662.887	629.307	646.097
8	Bermuda	2008-08-07	7.1	35.7	M	438.6	820.468	876.759	848.614
9	Bermuda	2007-08-13	7.9	39.3	F	134	76.3709	71.0099	73.6904
10	Bermuda	2008-08-07	7.8	46.1	F	51.9	5.4783	5.4783	5.4783
11	Bermuda	2008-08-07	7.7	42.6	M	1695.6	1919.07	1752.53	1835.8
12	Bermuda	2008-08-08	8.4	41.9	M	4175	5183.5	4994.16	5088.83
13	Bermuda	2008-08-08	9.6	48.3	M	348.4	386.202	379.55	382.876
14	Bermuda	2008-08-11	8.4	45.4	M	1625.9	2198.64	2080.14	2139.39
15	Bermuda	2008-08-12	7.5	36.7	M	1086.3	1292.24	1279.88	1286.06
16	Bermuda	2008-08-12	7	37	F	63.8	12.2286	13.7053	12.967
17	Bermuda	2008-08-07	15.1	66.3	F	50.8	20.8772	21.6596	21.2684
18	Bermuda	2008-08-08	11.7	59	F	47.8	3.8601	4.4938	4.17695
19	Bermuda	2008-08-11	12	61.2	F	88.8	10.9617	13.2019	12.0818
20	Panama	1994-01-11	32	104.6	F	39.4	6.4618	8.9549	7.70835
21	Panama	2009-06-02	41	79.8	M	46474	102825	107270	105047
22	Panama	2006-06-15	38	79.5	M	22478	11309.9	11055.1	11182.5
23	Panama	2004-05-30	42	85.4	M	57109	114450	125112	119781
24	Panama	2004-06-09	26	94.6	F	1333	1814.23	1706.23	1760.23
25	Panama	2007-05-26	16.5	65.9	M	803.8	1357.15	1384.74	1370.94
26	Panama	2008-05-26	18.5	80.4	F	52.1	10.0896	10.7403	10.4149
27	Panama	2008-06-08	20	82.3	F	76.5	9.2569	9.3588	9.30785
28	Bermuda	2008-08-11	9.5	47.5	F	28.7	5.3996	11.5281	8.46385
29	Bermuda	2008-08-07	12.5	59.5	F	88.4	28.3421	21.6007	24.9714
30	Bermuda	2008-08-08	13.5	66.1	F	116.3	8.4625	7.8906	8.17655
