# Supplementary material for: First Assessment of the Sex Ratio for an East Pacific Green Sea Turtle Foraging Aggregation: Validation and Application of a Testosterone ELISA
Source: PLoS One. 2015 Oct 14;10(10):e0138861. doi: 10.1371/journal.pone.0138861 (PMC4605721; doi:10.1371/journal.pone.0138861)
Supplement: S2 Table — Note: some turtles were recaptured multiple times. F: female, M: male, and U: unknown sex. (XLSX) [file pone.0138861.s004.xlsx]

## Sheet: SDB Cm Total T for SI
Individual Turtle	Year	Month	Day	Straight Carapace Length (cm)	Tail Length Plastron to Tip (cm)	Field Sex	Total Testosterone Duplicate 1 (pg/mL)	Total Testosterone Duplicate 2 (pg/mL)	Mean Total Testosterone (pg/mL)
1	1997	12	17	94.8		F	130.509	135.161	132.835
2	1998	11	18	99.6		M	111.351	113.353	112.352
	2003	12	04	100.4		M	11496	10872.5	11184.2
	2008	04	03	101.25		M	773.619	683.39	728.505
3	2001	11	14	71.2	16.5	U	41.8333	42.1941	42.0137
	2003	12	04	79.6		U	6.0374	4.7858	5.4116
	2004	01	29	81.1		U	16.0165	17.1457	16.5811
4	1998	12	14	45.4		U	8.9822	10.1945	9.58835
	2000	03	23	57.2		U	5.8841	5.9771	5.9306
	2004	01	29	82.9		U	14.9831	17.0153	15.9992
5	1999	01	26	86		U	136.792	141.419	139.106
6	1999	01	26	85.9		U	675.893	701.546	688.72
7	1999	01	28	101		M	526.027	502.57	514.298
	2008	01	30	102.7	56.5	M	41704.7	40524.6	41114.6
	2014	06	10	102.6	43	M	908.531	908.531	908.531
8	1999	03	12	98.6		M	1270.28	1154.99	1212.64
	2003	12	04	98.4		M	20689.2	20026.4	20357.8
9	1999	12	08	93.8	31.2	M	22223	21838.5	22030.7
10	1999	12	14	102.8	30.9	F	49.6281	52.0654	50.8468
11	2000	01	12	97.7	20.6	F	6.9209	6.825	6.87295
	2013	06	18	101.1	29	F	108.592	123.013	115.803
12	2000	01	12	57.4	14.3	U	271.704	221.223	246.463
	2002	12	10	77	26.7	U	1921.55	2258.92	2090.24
13	2004	04	21	72.4		U	1618.57	1700.74	1659.66
	2004	01	29	71.2		U	1340.02	1467.02	1403.52
14	2000	03	22	76.1		U	9.5978	10.1945	9.89615
	2002	12	10	93	24.8	F	12.4141	13.188	12.8011
15	2000	03	23	92.1	46.2	M	1083.37	1210.42	1146.9
16	2000	04	05	84.4	26	U	527.374	621.884	574.629
17	2000	04	05	78.9	19.2	U	14.1037	15.7236	14.9137
	2001	01	25	82.3	22	U	24.9047	22.679	23.7918
18	2000	12	06	65.2	15	U	900.344	880.755	890.549
19	1991	01	14	54.4		U	6.3514	6.7298	6.5406
	1998	03	17	89.9	25.2	U	44.8625	44.4653	44.6639
	2000	11	08	91.2	26	F	44.4653	41.4767	42.971
	2004	04	21	91.9		F	4.7855	4.3361	4.5608
	2014	06	26	95		F	55.5561	48.1476	51.8518
20	2001	11	07	50.5	8.2	U	228.391	214.455	221.423
21	2001	12	05	74.6	16	U	55.6762	55.2827	55.4794
22	1990	03	31	56.7		U	742.968	774.625	758.797
23	2002	01	24	81.7		U	27.3026	28.3803	27.8415
	2004	01	29	90.7		F	18.7662	19.5121	19.1392
24	2002	01	24	66.7	15.9	U	6.6364	2.9933	4.81485
25	2002	01	24	81.3	14.4	U	12.8963	12.8963	12.8963
26	2002	03	20	83.7	18.8	U	15.3415	16.3713	15.8564
	2003	12	04	89.4	21.3	U	25.9442	24.5705	25.2573
27	2002	03	20	97.5	28	F	9.898	11.069	10.4835
28	2002	12	10	95.1	28.7	F	51.0684	48.7038	49.8861
29	2002	12	10	99.3	17	F	30.082	32.3853	31.2337
30	2014	07	24	107.2	32.2	F	59.6831	60.6577	60.1704
31	2002	12	10	104.6		F	13.5791	12.2213	12.9002
32	2003	01	17	102.6	26.5	F	61.9737	61.9737	61.9737
	2014	03	13	109.3	20.3	F	48.6098	41.8206	45.2152
33	2008	01	10	95	50.5	M	113074	111115	112094
34	2003	04	21	73.2		U	11.7737	13.8618	12.8178
35	2003	04	30	80.2	20.2	U	115.863	110.375	113.119
36	2012	11	27	98.8	24.7	F	10.3449	9.189	9.76695
37	2004	04	21	55.6		U	17.3022	18.9699	18.136
	2014	07	01	98.1	35.2	F	121.394	116.967	119.181
38	2003	12	04	100.2	29.7	U	103.358	117.01	110.184
39	2003	12	04	97.1	42	M	49149	48687.4	48918.2
40	2004	01	29	101.2		F	79.1606	70.9492	75.0549
	2013	11	14	103.4	31.3	F	220.04	251.533	235.787
41	1991	02	16	54.4		U	185.551	211.204	198.378
	2004	05	20	93	44.3	M	11801.6	11248.5	11525.1
	2014	06	10	96.7	52.6	M	11656.8	12115	11885.9
42	2004	03	25	102.2	26.5	F	16.5726	16.4628	16.5177
43	2004	04	21	75.8		U	10.5663	10.1393	10.3528
44	2004	11	18	96.5	27.5	F	107.367	114.28	110.824
45	2004	12	21	53.9	9	U	7.4024	8.7918	8.0971
46	2004	12	21	49.3	8.8	U	4.6952	5.6988	5.197
	2013	06	18	93.1	21.9	F	273.445	288.897	281.171
47	1991	03	16	85.6		U	115.863	117.01	116.436
48	1991	11	10	85.5		U	1146.87	1282.11	1214.49
49	1990	05	27	67		U	14.225	15.8521	15.0386
50	1990	12	02	104		F	52.9951	52.6252	52.8102
51	1991	01	14	64.4		U	13.8618	15.2154	14.5386
52	1991	01	14	59.5		U	7.1125	7.306	7.20925
53	1991	01	28	46.7		U	15.5956	15.3415	15.4686
54	1991	01	28	86.7		U	34.098	31.6727	32.8854
55	1992	03	24	83.4		U	38.1594	39.1103	38.6349
56	1993	03	16	59.3		U	2220.66	3005.41	2613.03
57	1998	03	27	75.7		U	52.576	54.1565	53.3663
58	2009	12	16	65.3	12.5	U	11.7416	11.2619	11.5018
59	2012	12	10	66.4	13.3	U	125.421	112.649	119.035
60	2014	07	24	75.4	12.7	U	22.2775	22.4613	22.3694
61	2013	06	12	51.9	10.2	U	16.8316	16.256	16.5438
62	2013	08	09	61.1344	11.8	U	11.4359	13.3966	12.4162
	2014	05	13	62.6	12.8	U	4.2006	4.0611	4.13085
63	2013	12	05	71.2	14.9	U	55.1844	58.7061	56.9453
64	2014	03	13	101.3	29.8	F	38.7889	45.4265	42.1077
65	2014	03	13	102.1	45.5	M	363.716	339.494	351.605
66	2014	06	10	82.3	14	U	69.0692	61.5067	65.2879
67	2014	06	10	65.8	14.5	U	36.2418	26.2474	31.2446
68	2014	06	26	63.6	12	U	41.8206	38.7889	40.3047
69	2014	07	01	73.2	16.3	U	15.5525	12.4711	14.0118
